# Supplementary material for: Genetic Diversity and Breeding System of the Pestiferous Subterranean Termite Reticulitermes flaviceps Across Shaanxi and Sichuan Provinces
Source: Curr Issues Mol Biol. 2025 Apr 26;47(5):304. doi: 10.3390/cimb47050304 (PMC12110644; doi:10.3390/cimb47050304)
Supplement: Supplementary file 1 [file cimb-47-00304-s001.zip]

Archive with 1 entries (1 files):
- cimb-3546845-supplementary.pdf
